# Supplementary material for: Exploring aggregation genes in a P. aeruginosa chronic infection model
Source: J Bacteriol. 2024 Dec 11;207(1):e00429-24. doi: 10.1128/jb.00429-24 (PMC11784459; doi:10.1128/jb.00429-24)
Supplement: Supplemental table — Table S1 [file jb.00429-24-s0002.xlsx]

## Sheet: ordered by condition
sfPM vs sfMM 8hr genes
Name	Log? fold change	function
PA1531	11.172	hypothetical
PA1530	4.81038	Hypothetical
PA0646	-2.08953	hypothetical
PA0643	-2.3484	hypothetical
PA0644	-2.7161	hypothetical
PA0621	-3.78922	Conserved hypothetical
PA4782	-3.22033	hypothetical
phrS	-4.05317	ncRNA
crcZ	-4.38109	ncRNA
oprH	-6.38785	phoP inducible outer membrane protein
rsmY	-7.48963	ncRNA
rsmZ	-10.0799	ncRNA
PA4726.2	-13.9067	ncRNA P30
pqsC	-2.85863	QS signal response
pyoS5	-3.0805	Probable colicin like toxin
PA3865a	-3.31247	putative periplasmic lysine-, arginine-, ornithine-binding protein
phoP	-3.45754	Two component regulator
sfPM vs lbPM 8hr top 25 greatest positive fold change
Name	Log? fold change	function
PA1530	6.91455	hypothetical protein
PA2724	4.67956	hypothetical protein, contains cAMP/cGMP binding motif profile.
PA3329	4.42582	hypothetical protein, contains Chloramphenicol acetyltransferase-like domain superfamily
PA5102	4.75981	hypothetical protein, ortholog is fatty acid desaturase
PA0435	5.12582	hypothetical protein, ortholog is sodium:proline symporter
PA2207	4.66149	hypothetical protein, ortholog is tripartite tricarboxylate transporter TctA
PA0112	4.3713	hypothetical protein, orthologs are putative cytochrome oxidase assembly protein
PA2324	4.63888	hypothetical protein, orthologs are putative flavin reductase dependent enzyme
PA5391	4.57551	hypothetical protein, predicted Nucleophile aminohydrolases, N-terminal
PA4903	5.67228	probable major facilitator superfamily (MFS) transporter
PA1848	4.86765	probable major facilitator superfamily (MFS) transporter
PA1864	4.802	probable negative transcriptional regulator
PA0205	4.58206	probable permease of ABC transporter
PA2836	4.36383	probable secretion protein, orthologs are HlyD family/DSBA oxidoreductase
PA1379	4.66995	probable short-chain dehydrogenase
pchC	4.60438	pyochelin biosynthetic protein
pscO	4.90522	translocation protein in type III secretion
hasD	5.28644	transport protein involved in type 1 secretion, ABC transporter
pcaK	4.23872	4-hydroxybenzoate transporter, involved in aromatic compound catabolism
PA0185	4.25625	aka atsB, probable permease of ABC transporter, involved in sulfur metabolism
PA0058	4.86674	dsbM, protein disulfide oxidoreductase activity
fepC	4.63531	ferric enterobactin transport protein
PA4088	5.08405	glutamate-1-semialdehyde aminomutase, involved in Porphyrin and chlorophyll metabolism
opdK	4.45878	histidine porin
PA0686	4.65323	HxcR, probable type II secretion system protein
sfPM vs lbPM 8hr top 25 greatest negative fold change
Name	Log? fold change	function
PA0490	-2.8745	hypothetical protein, orthologs are MFS transporter
PA1577	-3.008	hypothetical protein
PA1797a	-3.1274	hypothetical protein, orthologs are beta-lactamase
PA2100	-3.0876	probable transcriptional regulator
PA2111	-3.2901	hypothetical protein, orthologs are putative allophanate hydrolase subunit 1
PA2501	-3.3181	hypothetical protein, predicted membrane protein
PA2569	-3.1465	hypothetical protein, predicted QS and biofilm formation involvement
PA3009	-3.136	hypothetical protein
PA3205	-4.393	hypothetical protein, orthologs are putative periplasmic inhibitor/zinc-resistance associated protein
PA3413	-2.8686	aka yebG, conserved hypothetical protein
PA4354	-3.2548	conserved hypothetical protein, orthologs are ArsR family transcriptional regulator
PA5526	-3.1913	hypothetical protein, orthologs are putative lipoprotein
acpP	-3.2558	acyl carrier protein, involved in fatty acid biosynthesis, phosphopantetheine binding
algU	-3.3997	sigma factor
amiE	-3.427	aliphatic amidase, involved in TRP, PHE, ARG, PRO metabolism
ipk	-3.0947	isopentenyl monophosphate kinase, involved in terpenoid metabolism
oprH	-6.6234	PhoP/Q and low Mg2+ inducible outer membrane protein H1 precursor
PA0320	-3.1091	CarO, aka ygiW, calcium-regulated OB-fold protein, involved in response to cadmium, mercury, antibiotic
PA0729	-2.9141	Pf4 inhibition toxin, PfiT
PA1112.1	-3.1223	ncRNA
phoP	-4.5219	two-component response regulator
phrS	-4.3208	ncRNA, positive regulation of translation, QS
pilG	-3.1701	twitching motility protein, also involved in biofilm formation
rsmA	-3.4779	carbon storage regulator, involved in QS, mRNA metabolism, biofilm formation, rhamnolipid biosynthesis
wzz	-3.2856	O-antigen chain length regulator

## Sheet: ordered by fold change
Name	Log fold change	function
PA1531	11.172	hypothetical
PA4903	5.67228	probable major facilitator superfamily (MFS) transporter
hasD	5.28644	transport protein involved in type 1 secretion, ABC transporter
PA0435	5.12582	hypothetical protein, ortholog is sodium:proline symporter
PA4088	5.08405	glutamate-1-semialdehyde aminomutase, involved in Porphyrin and chlorophyll metabolism
pscO	4.90522	translocation protein in type III secretion
PA1848	4.86765	probable major facilitator superfamily (MFS) transporter
PA0058	4.86674	dsbM, protein disulfide oxidoreductase activity
PA1530	4.81038	Hypothetical
PA1864	4.802	probable negative transcriptional regulator
PA5102	4.75981	hypothetical protein, ortholog is fatty acid desaturase
PA2724	4.67956	hypothetical protein, contains cAMP/cGMP binding motif profile.
PA1379	4.66995	probable short-chain dehydrogenase
PA2207	4.66149	hypothetical protein, ortholog is tripartite tricarboxylate transporter TctA
PA0686	4.65323	HxcR, probable type II secretion system protein
PA2324	4.63888	hypothetical protein, orthologs are putative flavin reductase dependent enzyme
fepC	4.63531	ferric enterobactin transport protein
pchC	4.60438	pyochelin biosynthetic protein
PA0205	4.58206	probable permease of ABC transporter
PA5391	4.57551	hypothetical protein, predicted Nucleophile aminohydrolases, N-terminal
opdK	4.45878	histidine porin
PA3329	4.42582	hypothetical protein, contains Chloramphenicol acetyltransferase-like domain superfamily
PA0112	4.3713	hypothetical protein, orthologs are putative cytochrome oxidase assembly protein
PA2836	4.36383	probable secretion protein, orthologs are HlyD family/DSBA oxidoreductase
PA0185	4.25625	aka atsB, probable permease of ABC transporter, involved in sulfur metabolism
pcaK	4.23872	4-hydroxybenzoate transporter, involved in aromatic compound catabolism
PA0646	-2.08953	hypothetical
PA0643	-2.3484	hypothetical
PA0644	-2.7161	hypothetical
pqsC	-2.85863	QS signal response
PA3413	-2.8686	aka yebG, conserved hypothetical protein
PA0490	-2.8745	hypothetical protein, orthologs are MFS transporter
PA0729	-2.9141	Pf4 inhibition toxin, PfiT
PA1577	-3.008	hypothetical protein
pyoS5	-3.0805	Probable colicin like toxin
PA2100	-3.0876	probable transcriptional regulator
ipk	-3.0947	isopentenyl monophosphate kinase, involved in terpenoid metabolism
PA0320	-3.1091	CarO, aka ygiW, calcium-regulated OB-fold protein, involved in response to cadmium, mercury, antibiotic
PA1112.1	-3.1223	ncRNA
PA1797a	-3.1274	hypothetical protein, orthologs are beta-lactamase
PA3009	-3.136	hypothetical protein
PA2569	-3.1465	hypothetical protein, predicted QS and biofilm formation involvement
pilG	-3.1701	twitching motility protein, also involved in biofilm formation
PA5526	-3.1913	hypothetical protein, orthologs are putative lipoprotein
PA4782	-3.22033	hypothetical
PA4354	-3.2548	conserved hypothetical protein, orthologs are ArsR family transcriptional regulator
acpP	-3.2558	acyl carrier protein, involved in fatty acid biosynthesis, phosphopantetheine binding
wzz	-3.2856	O-antigen chain length regulator
PA2111	-3.2901	hypothetical protein, orthologs are putative allophanate hydrolase subunit 1
PA3865a	-3.31247	putative periplasmic lysine-, arginine-, ornithine-binding protein
PA2501	-3.3181	hypothetical protein, predicted membrane protein
algU	-3.3997	sigma factor
amiE	-3.427	aliphatic amidase, involved in TRP, PHE, ARG, PRO metabolism
rsmA	-3.4779	carbon storage regulator, involved in QS, mRNA metabolism, biofilm formation, rhamnolipid biosynthesis
PA0621	-3.78922	Conserved hypothetical
phrS	-4.3208	ncRNA, positive regulation of translation, QS
crcZ	-4.38109	ncRNA
PA3205	-4.393	hypothetical protein, orthologs are putative periplasmic inhibitor/zinc-resistance associated protein
phoP	-4.5219	two-component response regulator
oprH	-6.6234	PhoP/Q and low Mg2+ inducible outer membrane protein H1 precursor
rsmY	-7.48963	ncRNA
rsmZ	-10.0799	ncRNA
PA4726.2	-13.9067	ncRNA P30
